# Supplementary material for: Identification of New KRAS G12D Inhibitors through Computer-Aided Drug Discovery Methods
Source: Int J Mol Sci. 2022 Jan 24;23(3):1309. doi: 10.3390/ijms23031309 (PMC8836163; doi:10.3390/ijms23031309)
Supplement: Supplementary file 1 [file ijms-23-01309-s001.zip]

Archive with 1 entries (1 files):
- ijms-1535189-supplementary.pdf
